# Supplementary material for: Non-Small Cell Lung Cancer Cells Expressing CD44 Are Enriched for Stem Cell-Like Properties
Source: PLoS One. 2010 Nov 19;5(11):e14062. doi: 10.1371/journal.pone.0014062 (PMC2988826; doi:10.1371/journal.pone.0014062)
Supplement: Table S1 — PCR Conditions and Primer Sequences. (0.03 MB XLS) [file pone.0014062.s003.xls]

## Sheet: Sheet1
Table S1: PCR Conditions and Primer Sequences
Primer	Sequence (5' to 3')	Initital denaturation	Cycle	Denaturation	Annealing	Extension	Final extension	Product size
POU5F1-S	ATTCAGCCAAACGACCATCT	95 ℃ /	40	95 ℃ /	56 ℃ /	72 ℃ /	72 ℃ /	609 bps
POU5F1-AS	GTTTTCTTTCCCTAGCTCCTCC	4 mins		30 s	30 s	45 s	10 min
NANOG-S	TTGGAGCCTAATCAGCGAGGT	95 ℃ /	40	95 ℃ /	60 ℃ /	72 ℃ /	72 ℃ /	400 bps
NANOG-AS	GCCTCCCAATCCCAAACAATA	4 mins		30 s	30 s	30 s	10 min
SOX2-S	GGAGCTTTGCAGGAAGTTTG	95 ℃ /	40	95 ℃ /	60 ℃ /	72 ℃ /	72 ℃ /	460 bps
SOX2-AS	GGAAAGTTGGGATCGAACAA	4 mins		30 s	30 s	30 s	10 min
SNAI-1-S	CTAGAGTCTGAGATGCCCCG	95 ℃ /	40	95 ℃ /	60 ℃ /	72 ℃ /	72 ℃ /	173 bps
SNAI-1-S	GTTCTGGGAGACACATCGGT	4 mins		30 s	30 s	30 s	10 min
CDH2-S	CTGCAGAAAATCAAGTGCCA	95 ℃ /	40	95 ℃ /	60 ℃ /	72 ℃ /	72 ℃ /	393 bps
CDH2-AS	AGATCTGCAGCGTTCCTGTT	10 mins		15 s	30 s	30 s	10 min
VIM-S	TGGCCGACGCCATCAACACC	95 ℃ /	40	95 ℃ /	60 ℃ /	72 ℃ /	72 ℃ /	257 bps
VIM-AS	CACCTCGACGCGGGCTTTGT	10 mins		15 s	30 s	30 s	10 min
PROM1-S	TCTGTGAACCTTACACGAGCAA	95 ℃ /	40	95 ℃ /	57 ℃ /	72 ℃ /	72 ℃ /	529 bps
PROM1-AS	CATTCCCTGTGCGTTGAAGTA	10 mins		15 s	30 s	30 s	10 min
CD44s-S	TCCAACACCTCCCAGTATGACA	95 ℃ /	40	95 ℃ /	60℃ /	72 ℃ /	72 ℃ /	83 bps
CD44s-AS	GGCAGGTCTGTGACTGATGTACA	10 mins		15 s	30 s	30 s	10 min
CD44v3-S	GCAGGCTGGGAGCCAAAT	95 ℃ /	40	95 ℃ /	60℃ /	72 ℃ /	72 ℃ /	76 bps
CD44v3-AS	GAGGTGTCTGTCTCTTTCATCTTCATT	10 mins		15 s	30 s	30 s	10 min
CD44v5-S	TGTAGACAGAAATGGCACC	95 ℃ /	40	95 ℃ /	60℃ /	72 ℃ /	72 ℃ /	112 bps
CD44v5-AS	CTTGTGCTTGTAGAATGTGG	10 mins		15 s	30 s	30 s	10 min
CD44v6-S	GGAACAGTGGTTTGGCAACAG	95 ℃ /	40	95 ℃ /	60℃ /	72 ℃ /	72 ℃ /	72 bps
CD44v6-AS	TTGGGTGTTTGGCGATATCC	10 mins		15 s	30 s	30 s	10 min
CD44v10-S	CAGGTGGAAGAAGAGACCCAAA	95 ℃ /	40	95 ℃ /	60℃ /	72 ℃ /	72 ℃ /	104 bps
CD44v10-AS	GGATGAAGGTCCTGCTTTCCTT	10 mins		15 s	30 s	30 s	10 min
GAPDH-S	GAGTCAACGGATTTGGTCGTAT	95 ℃ /	40	95 ℃ /	60 ℃ /	72 ℃ /	72 ℃ /	140 bps
GAPDH-AS	ATGGGTGGAATCATATTGGAAC	10 mins		15 s	30 s	30 s	10 min
